# Supplementary material for: Shannon diversity index: a call to replace the original Shannon’s formula with unbiased estimator in the population genetics studies
Source: PeerJ. 2020 Jun 29;8:e9391. doi: 10.7717/peerj.9391 (PMC7331625; doi:10.7717/peerj.9391)
Supplement: Supplemental Information 7 [file peerj-08-9391-s007.r]

######## Loading necessary libraries ########################################
require(adegenet)
require(strataG)
require(Rmpi)
require(abind)
require(snow)
require(parallel)
# cl <- makeCluster(15)
# clusterExport(cl, c("PopEstimates","ShannonGen"))
# clusterEvalQ(cl, library(adegenet))
# clusterEvalQ(cl, library(strataG))
# clusterEvalQ(cl, library(abind))
require(effects)
require(car)
require(multcomp)
require(MuMIn)
require(Rfast)
require(extrafont)
# extrafont::font_import()
require(extrafontdb)
setEPS()
loadfonts("postscript")
options(max.print=2000)

#### ShannonGen function ######
#' @title ShannonGen function \cr (modified code from \code{SpadeR})
#'
#' @keywords ShannonGen
#' 
#' @param gInd a \emph{genind} object. For details on \emph{genind} objects see 
#'       \href{https://github.com/thibautjombart/adegenet}{\code{adegenet}} documentation.
#' @param estimator a character string, a vector or a list of \emph{H} estimators that
#'              will be estimated:
#'              \itemize{
#'                \item\emph{ch}{ - Chao et al 2013,}
#'                \item\emph{cs}{ - Chao and Shen 2003,}
#'                \item\emph{sh}{ - the original Shannon diversity index (Shannon 1948),}
#'                \item\emph{z}{ - Zahl 1977 (\strong{default}).}
#'                }
#' @details For the details on performance of Shannon \emph{H} estimators
#'  see Konopinski MK 2020 (\emph{in press})
#'  The functions \emph{MLE}, \emph{Z}, \emph{CS} and \emph{Ch} were copied from \code{Diversity} function
#'  from \href{https://github.com/AnneChao/SpadeR}{\code{SpadeR}} package
#'  (WARNING: the function was tested only on microsatellite data)
#'
#' @return The function returns a list of data frames (one list element per each estimator)
#'   containing selected Shannon \emph{H} estimators for all loci. Rows represent loci, while columns
#'   represent populations.
#'
#' @references Chao A., Ma K.H., Hsieh T.C. and Chiu C.H. 2016. SpadeR (Species-richness
#'      Prediction And Diversity Estimation in R): an R package in CRAN. Program and User's
#'      Guide also published at \href{https://github.com/AnneChao/SpadeR}{https://github.com/AnneChao/SpadeR}
#' @references Chao A. and Shen T.J. 2003. Nonparametric estimation of Shannon's index of
#'      diversity when there are unseen species. \emph{Environmental and Ecological Statistics}
#'      10:429-443. DOI: 10.1023/A:1026096204727
#' @references Chao A., Wang Y.T., Jost L. 2013. Entropy and thespecies accumulation curve:
#'      a nearly unbiased estimator ofentropy via discovery rates of new species.
#'      \emph{Methods in Ecology and Evolution} 4:1091-1100. DOI: 10.1111/2041-210X.12108
#' @references Konopinski MK. 2020.  Shannon diversity index: A call to replace the original
#'      Shannon's formula with the unbiased estimators. \emph{PeerJ, in press}
#' @references Shannon C.E. 1948. A Mathematical Theory of Communication.
#'      \emph{The Bell System Technical Journal}, 27:379-423,623-656.
#' @references Zahl S. 1977. Jackknifing An Index of Diversity. \emph{Ecology} 58 (4): 907-913.
#'      DOI: 10.2307/1936227
#' @examples
#' data(Dzik) ## sample genotypes from wildboars
#' 
#' ## Default usage:
#' ShannonGen(Dzik) ## returns Zahl 1977 unbiased estimator
#'
#' ## Calculating all the estimators:
#' ShannonGen(Dzik, estimator = c("z", "sh", "cs", "ch"))
#' 
#' @export

ShannonGen <- function(gInd, estimator = NULL) {
  MLE = function(X) {
    X = X[X > 0]
    n = sum(X)
    - sum(X / n * log(X / n))
  }
  Z = function(X){
    X=X[X>0]
    Y=X[X>1]
    n=sum(X)
    -n*sum(X/n*log(X/n))-(n-1)/n*sum((n-X)*(-X/(n-1)*log(X/(n-1))) )-(n-1)/n*sum(-Y*(Y-1)/(n-1)*log((Y-1)/(n-1)))
  }
  CS = function(X) {
    x = X
    x = x[x > 0]
    n = sum(x)
    f1 = sum(x == 1)
    C_head = 1 - f1 / n
    a = -sum(C_head * (x / n) * log(C_head * (x / n)) / (1 - (1 - C_head *
                                                                (x / n)) ^ n))
    a
  }
  Ch = function(X) {
    x = X
    x = x[x > 0]
    n = sum(x)
    UE <- sum(x / n * (digamma(n) - digamma(x)))
    f1 <- sum(x == 1)
    f2 <- sum(x == 2)
    if (f1 > 0)
    {
      A <-
        1 - ifelse(f2 > 0, (n - 1) * f1 / ((n - 1) * f1 + 2 * f2), (n - 1) * f1 /
                     ((n - 1) * f1 + 2))
      B = sum(x == 1) / n * (1 - A) ^ (-n + 1) * (-log(A) - sum(sapply(1:(n - 1), function(k) {
        1 / k * (1 - A) ^ k})))
    }
    if (f1 == 0) {
      B = 0
    }
    if (f1 == 1 & f2 == 0) {
      B = 0
    }
    UE + B
  }
  inputs <- lapply(adegenet::seppop(gInd),
                   function (i)
                     sapply(adegenet::seploc(i),
                            function(j) colSums(j@tab,na.rm = TRUE)))
  out <- list()
  if (is.null(estimator))
    estimator <- "z"
  
  if ("sh" %in% estimator) {
    out[["Shannon_1949"]] <-
      as.data.frame(lapply(inputs, function (i)
        sapply(i, MLE)))
  }
  if ("z" %in% estimator) {
    out[["Zahl_1977"]] <-
      as.data.frame(lapply(inputs, function (i)
        sapply(i, Z)))
  }
  if ("cs" %in% estimator) {
    out[["Chao_Shen_2003"]] <-
      as.data.frame(lapply(inputs, function (i)
        sapply(i, CS)))
  }
  if ("ch" %in% estimator) {
    out[["Chao_et_al_2013"]] <-
      as.data.frame(lapply(inputs, function (i)
        sapply(i, Ch)))
  }
  return(out)
}

######## FUNCTION SIMULATING SAMPLING OF THE POPULATION ########
## Arguments:
##  i - a genind object
##  testNs - numeric vector of sample sizes to be generated from the original
##  genind object - maximum value cannot exceed nuber of samples in the smalles
##  population in genind object
## values:
##  A 4-dimmensional array containing estimates of the four Shannon H estimators [,,x,]
##  in all loci [x,,,], populations [,x,,] and sample sizes [,,,x]
##
varTable <- function (i, testSize) {
  #creating array to store calculated indices
  # [x,,,] locus
  # [,x,,] population
  # [,,x,] index of genetic variation: (1) H' - Shannon's index of diversity, (2) Jacknife H' estimator,
  # (3) Chao & Shen 2003, (4) Chao et. al 2013
  # [,,,x] sample size
  everything <-
    array(
      data = NA,
      dim = c(adegenet::nLoc(i), adegenet::nPop(i), 4, length(testSize)),
      dimnames = list(
        c(adegenet::locNames(i)),
        c(adegenet::popNames(i)),
        c("H(MLE)", "H(Z)", "H(CS)", "H(Chao)"),
        testSize
      )
    )
  for (j in testSize) {
    resampled <- c()
    for (popul in adegenet::popNames(i))
      resampled <- append(resampled,tryCatch(sample(which(i$pop==popul),j,replace = FALSE),
                                             error = function(x) print ("problem with sampling")))
    g <- i[resampled]
    Shannon_results  <-
      ShannonGen(g,estimator = c("sh", "z", "cs", "ch"))
    for (m in 1:length(Shannon_results)) {
      everything[, , m, paste0(j)] <- as.matrix(Shannon_results[[m]])
    }
  }
  return(everything)
}

######## FUNCTION CALCULATING GENETIC DIVERSITY IN THE WHOLE POPULATION #######
PopEstimates <- function (g,He=FALSE) {
  ## Arguments:
  ##  g - a genind object
  ##
  ## values:
  ##  A 3-dimmensional array containing estimates of the four Shannon H estimators [,,x]
  ##  in all loci [x,,] and populations [,x,]
  ##
  # creating array to store calculated estimators
  # [x,,] locus
  # [,x,] population
  # [,,x] index of genetic variation: (1) H' - Shannon's index of diversity, (2) Jacknife H' estimator,
  # (3) Chao & Shen 2003, (4) Chao et. al 2013,(5) He - expected heterozygosity,
  everything <- array(data = NA,dim = c(adegenet::nLoc(g), adegenet::nPop(g), 4),
      dimnames = list(c(adegenet::locNames(g)),adegenet::popNames(g),c("H(MLE)", "H(Z)", "H(CS)", "H(Chao)"))) 
  if (He==TRUE){
    everything <- array(data = NA,dim = c(nLoc(g), nPop(g), 5),
      dimnames = list(c(adegenet::locNames(g)),adegenet::popNames(g),c("H(MLE)", "H(Z)", "H(CS)", "H(Chao)", "He"))) 
    everything[,,5]  <- 
      as.matrix(as.data.frame(lapply(adegenet::seppop(g),
                                     function(i) unlist(lapply(adegenet::seploc(i),adegenet::Hs)))))
  }
  Shannon_results  <- ShannonGen(g, estimator = c("sh", "z", "cs", "ch"))
  for (m in 1:length(Shannon_results)) {everything[, , m] <- as.matrix(Shannon_results[[m]])}
  return(everything)
}
######## FUNCTION CALCULATING SAMPLING ERROR #######
SamplingError <- function (gind,ssizes = c(5,20,80,200),repl = 500){
  npops <- adegenet::nPop(gind)
  nloci <- adegenet::nLoc(gind)
  resampling <- array(data = NA, dim = c(nloci+3,npops,4,length(ssizes)),
                   dimnames = list(c(adegenet::locNames(gind),
                                     "SD of mean","MSE of mean","LociMean"),adegenet::popNames(gind),
                                   c("Hmle","Hz","Hcs","Hchao"), ssizes))
  parametric <- PopEstimates(gind, He = TRUE) 
  arrayNames <- dimnames(parametric)
  parmMean <- apply(parametric, 2:3,mean)
  clusterExport(cl,c("gind","ssizes","parametric","parmMean"),envir = environment())
  for (size in 1:length(ssizes)){
    clusterExport(cl,c("size"),envir = environment())
    samplVar <- parLapply(cl,1:repl,function(i){
      resampled <- c()
      for (popul in popNames(gind)) resampled <- 
          append(resampled,sample(which(gind$pop==popul),ssizes[size],replace = FALSE))
      data <- PopEstimates(gind[resampled])
      ResamplLociMean <- apply(data, 2:3,mean)
      locErr <- (data - parametric[,,1:4])^2/parametric[,,1:4]
      sqErr <- (ResamplLociMean - parmMean[,1:4])^2/parmMean[,1:4]
      abind(locErr,"Mean" = ResamplLociMean,"SqErr" = sqErr,along = 1)
    })
    resampled <- c()
    for (popul in popNames(gind)) resampled <- 
      append(resampled,sample(which(gind$pop==popul),ssizes[size],replace = FALSE))
    data <- PopEstimates(gind[resampled])
    
    arrayedList <- array(unlist(samplVar,use.names = TRUE), dim=c(26, 4, 4,repl), 
          dimnames = dimnames(samplVar[[1]]))
    resampling[1:nloci,,,size] <- apply(arrayedList[1:nloci,,,],1:3,sum)/repl 
    resampling[(nloci+1),,,size] <- apply(arrayedList[nloci+1,,,],1:2,sd)
    resampling[(nloci+2),,,size] <- apply(arrayedList[nloci+2,,,],1:2,sum)/repl
    resampling[(nloci+3),,,size] <- apply(data,2:3,mean)
  }
  return(list(resampling,parametric))
}

############ COALESCENT SIMULATIONS IN FASTSIMCOAL ############################
popSize <- 10000
# mutation rates in loci
mutRates  <- c(0.0001, 0.0002, 0.0005, 0.001)
# max no. of alleles in loci
maxRange <- c(3, 6, 9, 12, 15, 20)
numLoci <- length(mutRates) * length(maxRange)
# bottleneck sizes
botSize <- c(500, 50, 20)
timing <- data.frame("bottEnd"=20,"bottStart"=40,"split"=50)
botTime <- 20 # since t0
botLength <- 20 # since the beginning of the bottleneck
splitTime <- 50 # since t0
numPops <- length(botSize) + 1

splSize <- rep(popSize, numPops)

pop.info <- strataG::fscPopInfo(
  pop.size = rep(popSize, numPops),
  sample.size = splSize,
  sample.times = c(rep(0, numPops))
)

# Setting the parameters for fastsimcoal
# Parameters of microsatellite loci
locus.params <-
  strataG::fscLocusParams(
    locus.type = "msat",
    num.loci = 1,
    mut.rate = rep(mutRates, each = length(maxRange)),
    #proportion of non-stepwise mutations
    gsm.param = 0.2,
    #maximum number of alleles at locus
    range.constraint = rep(maxRange, length(mutRates)),
    #diploid individuals
    ploidy = 2,
    #24 chromosomes (free recombination)
    chromosome = c(1:(numLoci))
  )
# Parameters of coalescent analysis
# four historic
#dates (in generations) of historical events
hist.ev <- strataG::fscHistEv(
  num.gen = c(
    rep(botTime, numPops - 1),
    rep(botTime + botLength, numPops - 1),
    rep(splitTime, numPops - 1)
  ),
  source.deme = as.numeric(c(seq(1:(numPops - 1)),
                             seq(1:(numPops - 1)),
                             seq(1:(numPops - 1)))),
  sink.deme = c(seq(1:(numPops - 1)),
                seq(1:(numPops - 1)),
                rep(0, numPops - 1)),
  prop.migrants = c(rep(1, 3 * (numPops - 1))),
  #simulating bottlenecks and recovery to previous popsize
  new.sink.size = c(as.numeric(rep(botSize / popSize)),
                    as.numeric(rep(popSize / botSize)),
                    rep(1, numPops - 1))
)

##### fastsimcoal run
n_iter <- 1000

GIndS <- list()
PopData <- list()
ParamResults <- list()
SplErr <- list()
SplErr <- list()
# testSamples <- c(5, 10, 20, 40, 80, 120, 200)
# Starting simulations
# cl <- makeCluster(16)
clusterExport(cl, c("PopEstimates","ShannonGen","abind"))
SimStart <- Sys.time()
))))
for (n in 1:n_iter) {
  SimTime <- Sys.time()
  simulated <- strataG::fastsimcoal(
    pop.info,
    locus.params,
    mig.rates = NULL,
    hist.ev,
    num.cores = 12,
    exec = paste0("fsc26"),
    delete.files = TRUE,
    quiet = TRUE
  )
  GIndS <- gtypes2genind(simulated)
  SplErr[[n]] <- SamplingError(gind = GIndS)
  # numbers <- c()
  # for (popul in popNames((GIndS)))
  #   numbers <-
  #   append(numbers, sample(which(GIndS$pop==popul),nsamples,replace = FALSE))
  # PopData[[n]] <- GIndS[numbers]
  cat("###############", "\n")
  cat("##### Simulation", n, "out of", n_iter, "============", "\n")
  cat("##### It took: ",
      round(difftime(Sys.time(), SimTime, units = "secs")),
      "seconds",
      "================",
      "\n")
  cat("##### The run will end in",
      round(difftime(Sys.time(), SimStart, units = "mins") * (n_iter - n) / n),
      "minutes ====",
      "\n")
  cat("###############", "\n", "\n", "\n")
}
stopCluster(cl)

save.image("SimulationEnd.Rdata")

############ SAMPLING ERROR OF METRICES ###################################################

stopCluster(cl)
# Simulating sampling
# cl <- makeCluster(15)
# testSamples <- c(5, 10, 20, 40, 80, 120, 200)
# clusterExport(cl, list = c("testSamples","varTable","ShannonGen","PopEstimates"))
SimNames <- dimnames(SplErr[[1]][[1]])
ParNames <- dimnames(SplErr[[1]][[2]])
HcsMiss <- array(data = NA, dim = c(4,4), dimnames = list(SimNames[[4]],SimNames[[2]]))
for (size in SimNames[[4]]) for (popul in SimNames[[2]]) {
  HcsMiss[size,popul] <- length(which(is.na(sapply(SplErr,function(i) i[[1]][25,popul,3,size]))))
}

botSizeTxt <- c(expression(italic("P"[20])),expression(italic("P"[50])),
                expression(italic("P"[500])),expression(italic("P"[C])))
popSizeTxt <- c(expression(italic("Ns = 5")),expression(italic("Ns = 20")),
                expression(italic("Ns = 80")),expression(italic("Ns = 200")))
HestimsTxt <- c(expression(italic("H"[MLE])),expression(italic("H"[Z])),
                expression(italic("H"[CS])),expression(italic("H"[Chao])))


pdf("Figure_1.pdf",width = 12,height = 12)
par(mfcol=c(4,4),oma = c(5, 5, 3, 4),mar = c(4.5, 2, 2, 2))
counter=0
# Drawing the plots
for (size in SimNames[[4]]) {
  for (popul in SimNames[[2]]) {
    counter = counter + 1
    resamplSD <- sapply(SplErr,function(i) i[[1]][25,popul,,size])
    d1 <- density(resamplSD[1,])
    d2 <- density(resamplSD[2,])
    d3 <- density(resamplSD[3,],na.rm = TRUE)
    d4 <- density(resamplSD[4,])
    plot(d1, main = "",
         xlim = c(range(resamplSD,na.rm = TRUE)),
         ylim = c(range(c(d1$y,d2$y,d3$y,d4$y),na.rm = TRUE)),
         lwd = 2, lty=1, cex = 2, cex.axis = 1.5, bty = "n",
         xlab = NA, ylab = NA)
    lines(d2, lwd = 2,lty=2)
    lines(d4, lwd = 2, lty=4)
    if (d3$n > (length(SplErr)*0.5)) lines(d3, lwd = 2, lty=3)
    if (counter==13)
    legend("topright", lty = c(1:4),lwd=2, cex = 1.2,bty = "n", inset = c(-0.03,-0.03),
          HestimsTxt, title = NULL)
    mtext(paste(" ",LETTERS[counter]), side = 3, outer = FALSE, line = -0.1, adj = 0, cex = 1.5)
    if ((counter+3) %% 4==0)
      mtext(popSizeTxt[(counter+3)%/%4], 
            side = 3, outer = FALSE, line = 1, cex = 1.2)
    if (counter > 12)
      mtext(botSizeTxt[counter-12], 
            side = 4, outer = FALSE, line = 1, cex = 1.2)
  }}
mtext('Standard deviation', side = 1, outer = TRUE, line = 2, cex = 1.5)
mtext('Density', side = 2, outer = TRUE, line = 2, cex = 1.5)
dev.off()


# Randomization test
niter=100000
sdDif<- data.frame(test = integer(0), metrics = integer(0), "p-value" = integer(0))
for (size in SimNames[[4]]) for (popul in SimNames[[2]]) {
  j=
  for (j in 1:3) {
    for (k in (j+1):4){
      test <- paste0("Ns ",size,", P: ",popul)
      metrics <- paste0(SimNames[[3]][j]," vs ",SimNames[[3]][k])
      a <- sapply(SplErr,function(i) i[[1]][25,popul,j,size])
      b <- sapply(SplErr,function(i) i[[1]][25,popul,k,size])
      if (max(a, na.rm = TRUE)<min(b,na.rm = TRUE)){
        n <- data.frame(test = test, metrics = metrics, "p-value" = 1/niter)
      }else{
        sa <- sample(a,niter,replace = TRUE)
        sb <- sample(b,niter,replace = TRUE)
        c <- sum(sa>sb,na.rm = TRUE)/(niter-sum(is.na(sa>sb)))
        if (c<=0.5){
          result <- c
        } else (result<- -(1-c))
        n <- data.frame(test = test, metrics  = metrics, "p-value" = round(result,6))
      }
      write.table(n,col.names = FALSE,quote = FALSE, sep = "\t")
      sdDif <- rbind(sdDif, n)
    }
    j=j+1
  }
}

MeanSDs <- data.frame(popul = integer(0), metric = integer(0), mean = integer(0))
for (popul in SimNames[[2]]) for (metric in SimNames[[3]]){
  MeanSDs <- rbind(MeanSDs,data.frame(popul = popul,metric = metric,
                  mean = round(mean(sapply(SplErr,function(i) i[[1]][25,popul,metric,1]),na.rm = TRUE),4)))
}
write.table(MeanSDs,file="SDmean.txt",quote = FALSE, sep = "\t")


############ SUMMARIZING SIMULATIONS ####
ParMeanLoci <-
  lapply(SplErr, function (i)
    apply(i[[2]], c(2, 3), mean))

# Table of the estimators' mean values within samples and theirs SD
ParDistr <- array(data = NA,
    dim = c((length(ParNames[[3]])), length(ParNames[[2]]), 4),
    dimnames = list(ParNames[[3]], ParNames[[2]], c("median", "min", "max","SD"))
  )

for (metric in 1:5){
  for (pop in 1:4) {
      data <- sapply(ParMeanLoci, function (i) i[pop, metric])
      ParDistr[metric, pop, 1] <- round(median(data), 4)
      ParDistr[metric, pop, 2] <- round(min(data), 4)
      ParDistr[metric, pop, 3] <- round(max(data), 4)
      ParDistr[metric, pop, 4] <- round(sd(data), 5)
      
}
}
write.table(file = "Param values distirbutions.txt",
            sep = "\t",
            t(data.frame(ParDistr)),
            quote = FALSE,col.names = NA)


############ Estimating bias and error of means over loci ####
relBias <- array(data = NA,
        dim = c(lengths(SimNames[2:4]),length(SplErr)),
        dimnames = append(SimNames[2:4],list(1:length(SplErr)))
  )
MRSE <- array(data = NA,
        dim = c(lengths(SimNames[2:4]),length(SplErr)),
        dimnames = append(SimNames[2:4],list(1:length(SplErr)))
  )

bplot <-  array(data = NA,
      dim = c(lengths(SimNames[2:4]),length(SplErr)),
      dimnames = append(SimNames[2:4], list(1:length(SplErr)))
  )

for (pop in 1:length(SimNames[[2]])) {
  for (metric in 1:length(SimNames[[3]])) {
    for (size in 1:length(SimNames[[4]])) {
      relBias[pop, metric, size, ] <- 
        (sapply(SplErr, function(i) mean(i[[1]][27,pop,metric,size])) - 
        sapply(ParMeanLoci,function(i)i[pop, metric])) / 
        sapply(ParMeanLoci,function(i)i[pop, metric])
      MRSE[pop, metric, size, ] <- sapply(SplErr,function(i) i[[1]][26,pop,metric,size])
    }
  }
}

##### Plotting standardized bias for all sample sizes and metrics 
##### in simulated populations ###

Colours = c("#FFFFFF", "#DDDDDD", "#999999", "#666666")
pdf(file= "Figure_2.pdf", width = 10, height = 10)
par(mfrow = c(2, 2),  oma = c(4, 4, 2, 2),mar = c(3, 2, 2, 2))
counter = 0
for (metric in c(1:length(SimNames[[3]]))) {
  counter = counter + 1
  boxplot(
    t(relBias[pop, metric, , ]),
    boxfill = NA, border = NA, frame = F,cex.axis = 1.2,
    las = 1,  bty = "n",
    ylim = c(range(relBias[, metric, , ], na.rm = TRUE))
  )
  abline(h = 0, lty = 2, lwd = 1)
  legend("bottomright",legend =HestimsTxt[counter],bty = "n",cex = 1.2,inset = c(0.1,0.1))
  mtext(LETTERS[counter], side = 3, outer = FALSE, line = 0.5, adj = 0, cex = 1.5)
  for (pop in 1:length(SimNames[[2]])) {
    boxplot(
      t(relBias[pop, metric, , ]),
      add = TRUE, frame = F,
      boxfill = Colours[pop],
      xaxt = "n", yaxt = "n", boxwex = 0.15,
      range = 5,outline = FALSE,pch = 19, bty = "n",
      at = (1:ncol(t(relBias[pop, metric, , ])) + (pop / 5 - 0.5))
    )
  }
}
mtext('Number of samples', side = 1, outer = TRUE, line = 2, cex = 1.5)+
mtext(expression(italic("rB")), side = 2, outer = TRUE, line = 2, cex = 1.5)
dev.off()

############ GLM Analyses of populations' means ####
GLMpopError <- data.frame()
n = 0
nSim <- length(SplErr)
He <- sapply(ParMeanLoci,function(i) i[,5])
for (pop in 1:length(SimNames[[2]])) {
  for (metric in 1:length(SimNames[[3]])) {
    for (size in 1:length(SimNames[[4]])) {
      range = c((n * nSim + 1):(n * nSim + nSim))
      n = n + 1
      GLMpopError[range, 1] <- MRSE[pop, metric, size, ]
      GLMpopError[range, 2] <- rep(SimNames[[3]][metric], nSim)
      GLMpopError[range, 3] <- rep(SimNames[[2]][pop], nSim)
      GLMpopError[range, 4] <- rep(SimNames[[4]][size], nSim)
      GLMpopError[range, 5] <- He[pop,]
    }
  }
}
names(GLMpopError) <- c("MRSE", "Metric", "pop", "Ns", "He")
GLMpopError$Metric <- as.factor(GLMpopError$Metric)
GLMpopError$pop <- as.factor(GLMpopError$pop)
GLMpopError$Ns <- as.integer(GLMpopError$Ns)
GLMpopError$Ns <- as.factor(GLMpopError$Ns)
which(is.nan(GLMpopError$MRSE))

GLM.gauss <- glm(MRSE ~ Metric*Ns*He,
                 data = GLMpopError,
                 family = gaussian())
GLM.gauss.log <- glm(MRSE ~ Metric*Ns*He,
                     data = GLMpopError,
                     family = gaussian(link = log))
GLM.gauss.inverse <-  glm(MRSE ~ Metric*Ns*He,
      data = GLMpopError, family = gaussian(link = inverse))
GLM.gamma <- glm(MRSE ~ Metric*Ns*He, data = GLMpopError,
                     family = Gamma(link = identity))
GLM.gamma.log <- glm(MRSE ~ Metric*Ns*He, data = GLMpopError,
                     family = Gamma(link = log))
GLM.gamma.inverse <- glm(MRSE ~ Metric*Ns*He, data = GLMpopError,
                         family = Gamma(link = inverse))

MuMIn::model.sel(GLM.gamma,
                 GLM.gauss,
                 GLM.gauss.inverse,
                 GLM.gauss.log,
                 GLM.gamma.log,
                 GLM.gamma.inverse)


############ Printing Size and He Effect #####
linMod <-
  glm(MRSE ~ Metric * Ns,
      data = GLMpopError,
      family = Gamma(link = log))
car::Anova(linMod)
summary(linMod)
capture.output(summary(linMod),file = "TableS1.txt")


postscript(paste0("Figure_3.eps"), fonts=c("sans", "Arial"), width = 5, height = 5)
plot(
  effects::predictorEffects(linMod, c("Ns")),
  axes = list(x = list(rug = FALSE),
              y = list(
                ticks=list(at=c(0.0001,0.001,0.01,0.1)),
                lab = "MRSE")),
  lines = list(multiline = TRUE,lty = c(1:5),lwd = 2),
  symbols = list(pch = c(15, 25, 17, 18)),
  colors = "black",
  main = NULL,
  ylab = list(expression(italic("MRSE"))),
  xlab = "Sample size",
  #  rescale.axis = FALSE,
  lattice = list(
    scale.components = yscale.components.log10,
    key.args = list(
      title = NULL,
      space = "right",
      columns = 1,
      border = FALSE,
      cex = 1,
      cex.title = 1.15,
      x=0.55, y=0.95, 
      padding.text=1,
      text = list(c(expression(italic(H[Chao])),expression(italic(H[CS])),
                    expression(italic(H[MLE])),expression(italic(H[Z]))))
    )
  )
)
dev.off()

linMod2 <-
  glm(MRSE ~ He*Metric*Ns,
      data = GLMpopError,
      family = Gamma(link = log))
postscript("Figure_4.eps", fonts=c("sans", "Arial"), width = 5, height = 5)
plot(effects::predictorEffect("He", linMod2),
  axes = list(grid = TRUE,x = list(rug = FALSE),
              y = list(ticks=list(at=c(0.0001,0.001,0.01,0.1)),
                       lab = list(expression(italic("MRSE")))),
              alternating = FALSE),
  lines = list(
    multiline = TRUE,
    lty = c(1:4),
    lwd = 2),
  between = list(x = 0.5,y=0.5),
  colors = c(rep("#000000", 6), rep("#888888", 1)),
  main = NULL,
  z.var = "Ns",
  lattice = list(
    strip = list(
      factor.names = FALSE),
    key.args = list(
      space = "top",
      title = "Sample size",
      columns = 4,
      border = FALSE,
      cex = 1.25,
      cex.title = 1.15
    )
  )
)
dev.off()


############ Tukey HSD method #####
cld_res_pop <-
  array(dim = c(0, length(SimNames[[4]])))
for (Metric in 1:length(SimNames[[3]])) {
  testData <- GLMpopError[GLMpopError$Metric == SimNames[[3]][Metric], ]
  mod <- glm(MRSE ~ Ns, data = testData, family = Gamma(link = log))
  glht_metric <- glht(mod, linfct = mcp(Ns = "Tukey"))
  cldres <- cld(glht_metric)
  cld_res_pop <- rbind(cld_res_pop, cldres$mcletters$Letters)
  cld_res_pop <- rbind(cld_res_pop, round(glht_metric$coef, 5))
}

write.table(
  file = "Pop_TukeySize.txt",
  cld_res_pop,
  quote = FALSE,
  col.names = NA,
  sep = "\t"
)

cld_size <-
  array(dim = c(0, length(SimNames[[3]])))
for (size in SimNames[[4]]) {
  testData <- GLMpopError[GLMpopError$Ns == size, ]
  mod <- glm(MRSE ~ Metric, data = testData, family = Gamma(link = log))
  glht_size <-
    glht(mod,
         linfct = mcp(Metric = "Tukey"))
  par(mai = c(1,2,1,1))
  print(plot(glht_size, main = paste(size)))
  cldres <- cld(glht_size)
  cld_size <- rbind(cld_size, size)
  cld_size <- rbind(cld_size, cldres$mcletters$Letters)
  cld_size <- rbind(cld_size, round(glht_size$coef, 5))
};cld_size
write.table(
  file = "Pop_TukeyMetric.txt",
  cld_size,
  quote = FALSE,
  col.names = NA,
  sep = "\t"
)


########## LOCUS EFFECTS #####
##### Detecting 'NaNs'######
NaNsloci <-
  data.frame(locus = integer(0),pop = character(0),
             Metric = character(0),size = integer(0),NaNs = integer(0)
  )
for (locus in SimNames[[1]][1:24]){
  for (pop in SimNames[[2]]){
    for (Metric in SimNames[[3]]){
      for (size in SimNames[[4]]){
        NaNs <- sum(is.nan(sapply(SplErr,function (i) i[[1]][locus, pop, Metric, size])))
          if (NaNs > 0){NaNsloci <- 
            rbind(NaNsloci, 
                  data.frame(
                    locus = locus,
                    pop = pop,
                    Metric = Metric,
                    size = size,
                    NaNs = NaNs)
            )
}}}}}

tableNaN <- matrix(data = 0,ncol = 2, nrow = 24)
colnames(tableNaN) <- SimNames[[2]][1:2]
rownames(tableNaN) <- SimNames[[1]][1:24]
for (i  in rownames(NaNsloci)){ 
  tableNaN[paste(NaNsloci[i,1]),paste(NaNsloci[i,2])] = NaNsloci[i,"NaNs"]}

sum(colSums(tableNaN))

write.table(
  file = "NaNs.txt",
  cbind(tableNaN, locus.params$param.6, locus.params$param.4),
  quote = FALSE,
  sep = "\t",
  col.names = NA
)

#save.image()
##### Preparing table for GLM for loci ####
LociShort <- sub("Locus_","L",SimNames[[1]][1:24])
GLMlocError <- data.frame()
n = 0
for (locus in 1:length(LociShort)) {
  for (pop in SimNames[[2]]) {
    for (Metric in SimNames[[3]]) {
      for (size in SimNames[[4]]) {
        range = c((n * 1000 + 1):(n * 1000 + 1000))
        n = n + 1 
        GLMlocError[range, 1] <- sapply(SplErr,function (i) i[[1]][locus,pop,Metric,size])
        GLMlocError[range, 2] <- rep(LociShort[locus], 1000)
        GLMlocError[range, 3] <- rep(pop, 1000)
        GLMlocError[range, 4] <- rep(Metric, 1000)
        GLMlocError[range, 5] <- rep(size, 1000)
        GLMlocError[range, 6] <- sapply(SplErr,function (i) i[[2]][locus,pop,5])}
    }
  }
  print(locus)
}
names(GLMlocError) <- c("MRSE", "Locus", "Pop", "Metric", "Ns", "He")
GLMlocError$Locus <- as.factor(GLMlocError$Locus)
GLMlocError$Pop <- as.factor(GLMlocError$Pop)
GLMlocError$Metric <- as.factor(GLMlocError$Metric)
GLMlocError$Ns <- as.integer(GLMlocError$Ns)
GLMlocError$Ns <- as.factor(GLMlocError$Ns)


# Checking for errors = 0 (they are very unlikely,
# but cannot be included in gamma model)
Error0 <- which(GLMlocError$MS == 0)
if (length(Error0) != 0) {
  write.table(file = "0_errors.txt",
              GLMlocError[Error0, ],
              row.names = FALSE,
              quote = FALSE)
  GLMlocError <- GLMlocError[GLMlocError$MRSE != 0, ]
}

#### Model choice
# testData <- GLMlocError[GLMlocError$Ns %in% SimNames[[4]][1:3], ]
# GLM.Loc.gauss <- glm(MRSE ~ Metric * Locus * Ns,
#                      data = testData,
#                      family = gaussian(link = identity))
# GLM.Loc.gauss.log <- glm(MRSE ~ Metric * Locus * Ns,
#                          data = testData,
#                          family = gaussian(link = log))
# GLM.Loc.gauss.inverse <- glm(MRSE ~ Metric * Locus * Ns,
#                          data = testData,
#                          family = inverse.gaussian())
# GLM.Loc.gamma <- glm(MRSE ~ Metric * Locus * Ns,
#                      data = testData,
#                      family = Gamma(link = identity))
# GLM.Loc.gamma.log <- glm(MRSE ~ Metric * Locus * Ns,
#                          data = testData,
#                          family = Gamma(link = log))
# GLM.Loc.gamma.inverse <- glm(MRSE ~ Metric * Locus * Ns,
#                          data = testData,
#                          family = Gamma(link = inverse))
# MuMIn::model.sel(
#    GLM.Loc.gauss,
#    GLM.Loc.gauss.inverse,
#    GLM.Loc.gauss.log,
#    GLM.Loc.gamma,
#    GLM.Loc.gamma.inverse,
#    GLM.Loc.gamma.log
# )
# 
# 


# Preparing Figure 5 - locus specific error level for all metrics
# write.table(
#   file = "Locus_Ns_metric_GLM.txt",
#   capture.output(summary(GLM.Loc.gamma)),
#   quote = FALSE,
#   row.names = FALSE
# )
# write.table(
#   file = "Locus_Ns_metric_GLM_AOV.txt",
#   capture.output(car::Anova(GLM.Loc.gamma)),
#   quote = FALSE,
#   row.names = FALSE
# )
# write.table(
#   file = "Locus_Ns_metric_GLM_G_log.txt",
#   capture.output(summary(GLM.Loc.gamma.log)),
#   quote = FALSE,
#   row.names = FALSE
# )
# write.table(
#   file = "Locus_Ns_metric_GLM_AOV_G_log.txt",
#   capture.output(car::Anova(GLM.Loc.gamma.log)),
#   quote = FALSE,
#   row.names = FALSE
# )


cbbPalette <- c("black", "red", "gold", "blue")

##################################
for (size in SimNames[[4]]) {
  testData <- GLMlocError[GLMlocError$Ns == paste(size), ]
  Mod <- glm(MRSE ~ (Locus:Metric),
                 data = testData,
                 family = Gamma(link = log))
  locMetric <- effects::predictorEffect("Metric", Mod)
  postscript(file = paste0("Figure_5_G_",size,".eps"), fonts=c("sans", "Arial"), width = 5, height = 5)
  print(plot (locMetric,
        symbols = list(pch = c(4,5,6,15,17,18), cex = 0.5),
        lines = list(
          multiline = TRUE,
          lty = c(1:6),
          lwd = 2,
          col = rep(cbbPalette,each = 6)
        ),
        axes = list(
          alternating = FALSE, 
          grid = TRUE,
          y = list(transform = exp),
          x = list(rug = FALSE,  
                   rotate = 90)),
        ylab = list(expression(italic("MRSE"))),
        xlab = "Metric",
        z.var = "Metric",
        main = NULL,
        text = list(fontfamily = "sans"),
        lattice = list(
          key.args = list(
            fontfamily = "sans",
            space = "top",
            title = "Locus",
            columns = 4,
            border = 0,
            cex = 0.9,
            cex.title = 1))))
  dev.off()
}

# Preparing CLD table for Tukey HSD test
cld_res <-
  array(dim = c(0, length(LociShort)), dimnames = list(c(), LociShort))

cl <- makeCluster(length(SimNames[[4]]))
clusterEvalQ(cl,library(multcomp))
clusterExport(cl,c("GLMlocError","LociShort"))
cldLoci <- list()
cat(file = "Loci_Tukey_G.txt","Metric/Ns",LociShort,"\n",sep ="\t")
cldLoci <- parLapply(cl,SimNames[[3]],function(i){
  for (size in SimNames[[4]]) {
   cld_res <- array(dim = c(0, length(LociShort)), dimnames = list(c(), LociShort))
   testData <- GLMlocError[GLMlocError$Ns == size, ]
   testData <- testData[testData$Metric == i, ]
   mod <- glm(MRSE ~ Locus, data = testData,
              family = Gamma(link = log))
   glht_locus <-  glht(mod, linfct = mcp(Locus = "Tukey"))
   cldres <- cld(glht_locus)
   cld_res <- rbind(cld_res, cldres$mcletters$Letters)
   cld_res <- rbind(cld_res, round(glht_locus$coef, 6))
   rownames(cld_res) <- rep(paste(i,size),nrow(cld_res))
   write.table(
     file = "Loci_Tukey_G.txt",cld_res,append = TRUE,
     col.names = FALSE,row.names = TRUE,
     quote = FALSE,sep = "\t")
}})
# stopCluster(cl)


# Preparing Figure S1 - locus and Ns specific error level association with
# locus expected heterozygosity predictor for all metrics
# [sizes need to selected to due to computer power limitations]

cl <- makeCluster(length(SimNames[[4]]))
clusterEvalQ(cl,library(multcomp))
clusterExport(cl,c("GLMlocError","LociShort","HestimsTxt","SimNames"))

parLapply(cl,SimNames[[4]],function(i) {
  testData <- GLMlocError[GLMlocError$Ns == i, ]
  mod <-
    glm(MRSE ~ Locus * Metric * He,
        data = testData,
        family = Gamma(link = log))
  pdf(file = paste0("FigureS_G", i , ".pdf"), width = 10, height = 10)
  print(
    plot(
      effects::predictorEffect("He", mod),
      axes = list(x = list(rug = FALSE, rotate = 90,He=list(lab = list(expression(italic("He"))),
                  ticks=list(at=c(0.2,.5,0.8)))),
                  y=list(transform = exp),
                  alternating = FALSE),
      main = i,
      lines = list(multiline = TRUE,lty = c(2:5),lwd = c(1.5, 1.3, 1.1, 0.9)),
      colors = c("#222222"),
      las = 2,
      ylab = list(expression(italic("MRSE"))),
      lattice = list(
        key.args = list(
          title = NULL,
          space = "top",
          columns = 4,
          border = FALSE,
          cex = 1,
          padding.text=1,
          text = list(HestimsTxt)),
        strip = list(
          factor.names = FALSE),
        layout = c(6, 4))
    )[c(19:24, 13:18, 7:12, 1:6)]
  )
  dev.off()
})


parLapply(cl, SimNames[[4]], function(size){
  for (Metric in SimNames[[3]]){
    testData <- GLMlocError[GLMlocError$Ns == size, ]
    testData <- testData[testData$Metric == Metric, ]
    mod <-
      glm(MRSE ~ Locus*He,
          data = testData,
          family = Gamma(link = log))
    out <- capture.output(summary(mod))
    cat(
      out,
      file = paste0("Ns_G", size,"_m_",Metric,"_summary.txt"),
      sep = "\n",
      append = FALSE
    )
    out2 <- capture.output(car::Anova(mod, type = 3))
    cat(
      out2,
      file = paste0("Ns_", size,"_m_",Metric, "_Anova.txt"),
      sep = "\n",
      append = TRUE
    )
  }
} )

save.image("Last_save.Rdata")
